# Supplementary material for: Isolation and In Vitro Activity of Sesquiterpene Lactones from Eremanthus crotonoides as SARS-CoV-2 Protease Inhibitors and Cytotoxic Agents
Source: Molecules. 2025 Oct 11;30(20):4053. doi: 10.3390/molecules30204053 (PMC12566191; doi:10.3390/molecules30204053)
Supplement: Supplementary file 1 [file molecules-30-04053-s001.zip]

Archive with 1 entries (1 files):
- molecules-3830111-supplementary.pdf
